# Supplementary material for: Meta-Analysis of the Effects of Overexpressed bZIP Transcription Factors in Plants under Drought Stress
Source: Plants (Basel). 2024 Jan 23;13(3):337. doi: 10.3390/plants13030337 (PMC10856963; doi:10.3390/plants13030337)
Supplement: Supplementary file 1 [file plants-13-00337-s001.zip › Table_S1.xlsx]

## Sheet: studies
Supporting Information 1. Details on the bZIP-overexpression studies used in the meta-analyses, including each of the moderators used for categorical analyses, the transgenic and untransformed control means, sample sizes (n) and the value of the natural log (ln) of the response ratio with corresponding non-parametric variances.													·
		Moderators																													EFFECT SIZES
		Transformation			Gene donor		Gene recipient			Drought stress			Experimental conditions	Survival						Root length						Stomotal aperture						Electrolyte leakage						Proline content						Chlorophyll content
Study No.	Publication	Gene member	Gene number	Promoters	Donor genus	Donor type	Recipient genus	Recipient type	Donor and recipient genus same	Drought stress	Stress severity	Time	Treatment Media	Mean trans	n trans	SD trans	Mean non-trans	n non-trans	SD non-trans	Mean trans	n trans	SD trans	Mean non-trans	n non-trans	SD non-trans	Mean trans	n trans	SD trans	Mean non-trans	n non-trans	SD non-trans	Mean trans	n trans	SD trans	Mean non-trans	n non-trans	SD non-trans	Mean trans	n trans	SD trans	Mean non-trans	n non-trans	SD non-trans	Mean trans	n trans	SD trans	Mean non-trans	n non-trans	SD non-trans
1	Man Zhang, et al.2020	GmbZIP15	1	GmbZIP15-SRDX	Soybean	dicot	Arabidopsis thaliana	dicot	No	300mM mannitol	mannitol	0h	medium													65.907	3	6.904	66.0498	3	8.54092
2	Man Zhang, et al.2020	GmbZIP15	1	GmbZIP15-SRDX	Soybean	dicot	Arabidopsis thaliana	dicot	No	300mM mannitol	mannitol	12h	medium													21.352	3	5.979	14.8043	3	2.27758
3	Yan Yang, et al.2020	GmbZIP2	1	CaMV 35S	Soybean	dicot	Arabidopsis thaliana	dicot	No	unstressed	none	14d	soil	100.174	3	0	100.174	3	0																									5.211	3	0.091	5.088	3	0.08
4	Yan Yang, et al.2020	GmbZIP2	1	CaMV 35S	Soybean	dicot	Arabidopsis thaliana	dicot	No	without watering	without watering	14d	soil	84.29	3	3.362	8	3	0.347826																									4.043	3	0.213	1.984	3	0.112
5	Qi Li, et al.2019	FtbZIP83	1	CaMV 35S	Tartary buckwheat	dicot	Arabidopsis thaliana	dicot	No	unstressed	none	7d	medium							27.867	10	1.264	27.109	10	1.32701
6	Qi Li, et al.2019	FtbZIP83	1	CaMV 35S	Tartary buckwheat	dicot	Arabidopsis thaliana	dicot	No	200mM mannitol	mannitol	7d	medium							20.979	10	1.011	11.9431	10	1.32701
7	Qi Li, et al.2019	FtbZIP83	1	CaMV 35S	Tartary buckwheat	dicot	Arabidopsis thaliana	dicot	No	unstressed	none	14d	soil
8	Qi Li, et al.2019	FtbZIP83	1	CaMV 35S	Tartary buckwheat	dicot	Arabidopsis thaliana	dicot	No	without watering	without watering	14d	soil	82.896	10	1.873	25.0936	10	0.749064
9	Qi Li, et al.2019	FtbZIP83	1	CaMV 35S	Tartary buckwheat	dicot	Arabidopsis thaliana	dicot	No	unstressed	none	0d	soil																									73.106	10	1.734	63.2817	10	0.866873
10	Qi Li, et al.2019	FtbZIP83	1	CaMV 35S	Tartary buckwheat	dicot	Arabidopsis thaliana	dicot	No	without watering	without watering	15d	soil																									135.209	10	3.194	102.205	10	2.12928
11	Qi Li, et al.2019	FtbZIP83	1	CaMV 35S	Tartary buckwheat	dicot	Arabidopsis thaliana	dicot	No	without watering	without watering	30d	soil																									232.322	10	4.623	137.833	10	2.60062
12	Yanglu Pan, et al.2017	SlbZIP38	1	CaMV 35S	Tomato	dicot	Tomato	dicot	Yes	unstressed	none	7d	soil																									56.604	3	5.503	63.6793	3	7.07547	1.983	3	0.133	1.95279	3	0.107296
13	Yanglu Pan, et al.2017	SlbZIP38	1	CaMV 35S	Tomato	dicot	Tomato	dicot	Yes	without watering	without watering	7d	soil																									346.698	3	23.585	502.358	3	7.07547	0.823	3	0.05	1.23391	3	0.0858369
14	Yafei Li, et al.2022	CsbZIP50	1	CsRD29A	Cucumber	dicot	Cucumber	dicot	Yes	unstressed	none	14d	soil
15	Yafei Li, et al.2022	CsbZIP50	1	CsRD29A	Cucumber	dicot	Cucumber	dicot	Yes	without watering	without watering	14d	soil
16	Meiqi Zhou, et al.2023	PtrbZIP3	1	CaMV 35S	Populus trichocarpa	dicot	Populus trichocarpa	dicot	Yes	unstressed	none	7d	medium																			7.558	3	0.494	6.97674	3	0.697674	82.2115	3	4.32692	79.3269	3	4.32692	1.092	3	0.081	1.17222	3	0.0555556
17	Meiqi Zhou, et al.2023	PtrbZIP3	1	CaMV 35S	Populus trichocarpa	dicot	Populus trichocarpa	dicot	Yes	20% PEG6000	PEG6000	7d	medium																			27.5	3	0.64	26.3954	3	0.465116	371.394	3	18.029	181.731	3	8.65385	0.546	3	0.036	0.544444	3	0.0166667
18	Shiqin Yang, et al.2019	OsbZIP62V	1	CaMV 35S	Rice	dicot	Rice	dicot	Yes	unstressed	none	3d	medium																															2.11	15	0.111	2.11783	15	0.127388
19	Shiqin Yang, et al.2019	OsbZIP62V	1	CaMV 35S	Rice	dicot	Rice	dicot	Yes	20% PEG6000	PEG6000	3d	medium	45.479	15	3.351	24.2553	15	3.51064																									1.879	15	0.088	1.17834	15	0.0318471
20	Xueyin Li, et al.2016	TabZIP174	1	CaMV 35S	Wheat	monocot	Arabidopsis thaliana	dicot	No	unstressed	none	14d	medium							21.154	10	1.496	21.9231	10	1.02564
21	Xueyin Li, et al.2016	TabZIP174	1	CaMV 35S	Wheat	monocot	Arabidopsis thaliana	dicot	No	5% PEG6000	PEG6000	14d	medium							8.291	10	0.641	5.38462	10	0.641026
22	Xueyin Li, et al.2016	TabZIP174	1	CaMV 35S	Wheat	monocot	Arabidopsis thaliana	dicot	No	20% PEG6000	PEG6000	0d	medium																									35.752	10	5.297	36.017	10	5.29661
23	Xueyin Li, et al.2016	TabZIP174	1	CaMV 35S	Wheat	monocot	Arabidopsis thaliana	dicot	No	20% PEG6000	PEG6000	14d	medium																									99.841	10	10.328	56.1441	10	11.6525	27.787	10	2.05	26.7992	10	2.63598
24	Xueyin Li, et al.2016	TabZIP174	1	CaMV 35S	Wheat	monocot	Arabidopsis thaliana	dicot	No	20% PEG6000	PEG6000	21d	medium																									179.025	10	15.095	111.229	10	6.35593	22.04	10	3.62	17.1339	10	6.29707
25	Xueyin Li, et al.2016	TabZIP174	1	CaMV 35S	Wheat	monocot	Arabidopsis thaliana	dicot	No	20% PEG6000	PEG6000	28d	medium	52.615	10	6.067	43.5146	10	3.34728
26	Chen Kang, et al.2019	IbbZIP1	1		Sweetpotato	dicot	Arabidopsis thaliana	dicot	No	unstressed	none	14d	medium							64.583	3	0.833	63.8889	3	0.555556
27	Chen Kang, et al.2019	IbbZIP1	1		Sweetpotato	dicot	Arabidopsis thaliana	dicot	No	300mM mannitol	mannitol	14d	medium							28.898	3	0.945	20.7874	3	1.25984
28	Chen Kang, et al.2019	IbbZIP1	1		Sweetpotato	dicot	Arabidopsis thaliana	dicot	No	unstressed	none	28d	soil																									57.273	3	10.682	58.1818	3	10
29	Chen Kang, et al.2019	IbbZIP1	1		Sweetpotato	dicot	Arabidopsis thaliana	dicot	No	without watering	without watering	14d	soil																									90	3	9.318	66.3636	3	10.9091
30	Lina Zhang, et al.2014	TabZIP60	1	CaMV 35S	Wheat	monocot	Arabidopsis thaliana	dicot	No	unstressed	none	0d	soil	92.977	10	0	100	10	0
31	Lina Zhang, et al.2014	TabZIP60	1	CaMV 35S	Wheat	monocot	Arabidopsis thaliana	dicot	No	without watering	without watering	35d	soil	58.234	10	1.807	0	10	0
32	Lina Zhang, et al.2014	TabZIP60	1	CaMV 35S	Wheat	monocot	Arabidopsis thaliana	dicot	No	unstressed	none	21d	medium																			4.938	10	0.705	4.7619	10	1.0582	59.965	10	3.527	59.2593	10	2.1164
33	Lina Zhang, et al.2014	TabZIP60	1	CaMV 35S	Wheat	monocot	Arabidopsis thaliana	dicot	No	16.1% PEG6000	PEG6000	21d	medium																			58.025	10	3.175	88.8889	10	2.6455	348.501	10	2.822	173.545	10	6.34921
34	Yu Liu, et al.2022	CgbZIP1	1	CaMV 35S	Chrysanthemum grandiflflora	dicot	Chrysanthemum grandiflflora	dicot	Yes	without watering	without watering	0d	soil
35	Yu Liu, et al.2022	CgbZIP1	1	CaMV 35S	Chrysanthemum grandiflflora	dicot	Chrysanthemum grandiflflora	dicot	Yes	without watering	without watering	5d	soil
36	Yu Liu, et al.2022	CgbZIP1	1	CaMV 35S	Chrysanthemum grandiflflora	dicot	Chrysanthemum grandiflflora	dicot	Yes	without watering	without watering	10d	soil
37	Yu Liu, et al.2022	CgbZIP1	1	CaMV 35S	Chrysanthemum grandiflflora	dicot	Chrysanthemum grandiflflora	dicot	Yes	without watering	without watering	15d	soil
38	Yu Liu, et al.2022	CgbZIP1	1	CaMV 35S	Chrysanthemum grandiflflora	dicot	Chrysanthemum grandiflflora	dicot	Yes	without watering	without watering	20d	soil
39	Joungsu Joo, et al.2014	OsbZIP12	1	CaMV 35S	Rice	dicot	Rice	dicot	Yes	without watering	without watering	2d	soil	88.743	20	1.17	40.3509	20	3.50877
40	Li Zhong, et al.2015	AtTGA4	1	CaMV 35S	Arabidopsis thaliana	dicot	Arabidopsis thaliana	dicot	Yes	unstressed	none	0d	medium																									17.617	3	1.302	17.9421	3	0.868167	2.279	3	0.125	2.27893	3	0.115727
41	Li Zhong, et al.2015	AtTGA4	1	CaMV 35S	Arabidopsis thaliana	dicot	Arabidopsis thaliana	dicot	Yes	8%PEG6000	PEG6000	18d	medium	93.971	3	4.662	59.8071	3	4.50161																			35.523	3	1.845	27.492	3	1.73633	1.627	3	0.102	1.25519	3	0.0712166
42	Wenbin Wang, et al.2019	IbABF4	1	CaMV 35S	Sweetpotato	dicot	Arabidopsis thaliana	dicot	No	unstressed	none	10d	medium							7.172	3	0.328	7.29927	3	0.291971
43	Wenbin Wang, et al.2019	IbABF4	1	CaMV 35S	Sweetpotato	dicot	Arabidopsis thaliana	dicot	No	300mM mannitol	mannitol	10d	medium							4.818	3	0.365	3.72263	3	0.182482
44	Wenbin Wang, et al.2019	IbABF4	1	CaMV 35S	Sweetpotato	dicot	Arabidopsis thaliana	dicot	No	unstressed	none	0d	soil
45	Wenbin Wang, et al.2019	IbABF4	1	CaMV 35S	Sweetpotato	dicot	Arabidopsis thaliana	dicot	No	without watering	without watering	3d	soil
46	Wenbin Wang, et al.2019	IbABF4	1	CaMV 35S	Sweetpotato	dicot	Arabidopsis thaliana	dicot	No	without watering	without watering	6d	soil
47	Bingxin Wang, et al.2022	TaFDL2-1A	1	CaMV 35S	Wheat	monocot	Wheat	monocot	Yes	unstressed	none	14d	soil
48	Bingxin Wang, et al.2022	TaFDL2-1A	1	CaMV 35S	Wheat	monocot	Wheat	monocot	Yes	without watering	without watering	14d	soil	56.695	9	2.929	37.029	9	2.51
49	Xiao-Yun Li, et al.2013	AhAREB1	1	CaMV 35S	Peanut	dicot	Arabidopsis thaliana	dicot	No	without watering	without watering	10d	soil	86.186	32	10.11	43.8438	32	10.8108
50	Bi‑Yan Zhao, et al.2016	BnaABF2	1	CaMV 35S	Rapeseed	dicot	Arabidopsis thaliana	dicot	No	without watering	without watering	14d	soil	92.201	50	3.205	0	50	0
51	Dong-Bei X, et al.2014	TaABL1	1	CaMV 35S	Wheat	monocot	Arabidopsis thaliana	dicot	No	without watering	without watering	30d	soil	49.763	3	1.991	3.12796	3	2.27488
52	Haijun Zhang, et al.2022	GhABF3	1	CaMV 35S	Cotton	dicot	Arabidopsis thaliana	dicot	No	without watering	without watering	1d	soil
53	Haijun Zhang, et al.2022	GhABF3	1	CaMV 35S	Cotton	dicot	Arabidopsis thaliana	dicot	No	without watering	without watering	14d	soil	72.6708	7	9.93789	27.9503	7	13.0435
54	Haijun Zhang, et al.2022	GhABF3	1	CaMV 35S	Cotton	dicot	Arabidopsis thaliana	dicot	No	without watering	without watering	30d	soil
55	Chengzhen Liang, et al.2016	GhABF2	1	CaMV 35S	Cotton	dicot	Arabidopsis thaliana	dicot	No	without watering	without watering	10d	soil	47.5	48	9.145	22.9	48	2.863
56	Chengzhen Liang, et al.2016	GhABF2	1	CaMV 35S	Cotton	dicot	Cotton	dicot	Yes	5% PEG6000	PEG6000	10d	medium							9.928	5	0.574	8.86154	5	0.492308
57	Chengzhen Liang, et al.2016	GhABF2	1	CaMV 35S	Cotton	dicot	Cotton	dicot	Yes	10% PEG6000	PEG6000	10d	medium							9.19	5	1.026	7.79487	5	0.246154
58	Chengzhen Liang, et al.2016	GhABF2	1	CaMV 35S	Cotton	dicot	Cotton	dicot	Yes	unstressed	none	42d	medium																									17.678	5	2.693	14.9854	5	0.936585	10.771	5	0.156	10.3024	5	0.780488
59	Chengzhen Liang, et al.2016	GhABF2	1	CaMV 35S	Cotton	dicot	Cotton	dicot	Yes	5% PEG6000	PEG6000	42d	medium																									31.844	5	1.756	19.2	5	1.17073	9.054	5	0.741	7.96098	5	0.936585
60	Chengzhen Liang, et al.2016	GhABF2	1	CaMV 35S	Cotton	dicot	Cotton	dicot	Yes	10% PEG6000	PEG6000	42d	medium																									34.888	5	2.224	21.5415	5	1.17073	4.839	5	0.585	2.18537	5	0.312195
[truncated: 30 more columns]

## Sheet: paper
Author+Year	Title
Man Zhang, et al.2020	The bZIP Transcription Factor GmbZIP15 Negatively Regulates Salt- and Drought-Stress Responses in Soybean.
Yan Yang, et al.2020	The Soybean bZIP Transcription Factor Gene GmbZIP2 Confers Drought and Salt Resistances in Transgenic Plants
Qi Li, et al.2019	Tartary buckwheat transcription factor FtbZIP83 improves the drought/salt tolerance of Arabidopsis via an ABA-mediated pathway
Yanglu Pan, et al.2017	SlbZIP38, a Tomato bZIP Family Gene Downregulated by Abscisic Acid, Is a Negative Regulator of Drought and Salt Stress Tolerance
Yafei Li, et al.2022	CsbZIP50 binds to the G-box/ABRE motif in CsRD29A promoter to enhance drought tolerance in cucumber
Meiqi Zhou, et al.2023	PtrbZIP3 transcription factor regulates drought tolerance of Populus trichocarpa
Shiqin Yang, et al.2019	A stress-responsive bZIP transcription factor OsbZIP62 improves drought and oxidative tolerance in rice
Xueyin Li, et al.2016	Bioinformatic Analyses of Subgroup-A Members of the Wheat bZIP Transcription Factor Family and Functional Identification of TabZIP174 Involved in Drought Stress Response
Chen Kang, et al.2019	A novel sweetpotato bZIP transcription factor gene, IbbZIP1, is involved in salt and drought tolerance in transgenic Arabidopsis
Lina Zhang, et al.2014	A novel wheat bZIP transcription factor, TabZIP60, confers multiple abiotic stress tolerances in transgenic Arabidopsis
Yu Liu, et al.2022	CgbZIP1: A bZIP Transcription Factor from Chrysanthemum Grandiflora Confers Plant Tolerance to Salinity and Drought Stress
Joungsu Joo, et al.2014	Overexpression of the rice basic leucine zipper transcription factor OsbZIP12 confers drought tolerance to rice and makes seedlings hypersensitive to ABA
Li Zhong, et al.2015	AtTGA4, a bZIP transcription factor, confers drought resistance by enhancing nitrate transport and assimilation in Arabidopsis thaliana
Wenbin Wang, et al.2019	Sweetpotato bZIP Transcription Factor IbABF4 Confers Tolerance to Multiple Abiotic Stresses
Bingxin Wang, et al.2022	TaFDL2-1A confers drought stress tolerance by promoting ABA biosynthesis, ABA responses, and ROS scavenging in transgenic wheat
Xiao-Yun Li, et al.2013	Overexpression of Arachis hypogaeaAREB1 Gene Enhances Drought Tolerance by Modulating ROS Scavenging and Maintaining Endogenous ABA Content
Bi‑Yan Zhao, et al.2016	BnaABF2, a bZIP transcription factor from rapeseed (Brassica napus L.), enhances drought and salt tolerance in transgenic Arabidopsis
Dong-Bei X, et al.2014	ABI-like transcription factor gene TaABL1 from wheat improves multiple abiotic stress tolerances in transgenic plants
Haijun Zhang, et al.2022	Overexpression of GhABF3 increases cotton(Gossypium hirsutum L.) tolerance to salt and drought
Chengzhen Liang, et al.2016	GhABF2, a bZIP transcription factor, confers drought and salinity tolerance in cotton (Gossypium hirsutum L.)
